# Supplementary material for: The Role of COL5A2 in Patients With Muscle-Invasive Bladder Cancer: A Bioinformatics Analysis of Public Datasets Involving 787 Subjects and 29 Cell Lines
Source: Front Oncol. 2019 Jan 15;8:659. doi: 10.3389/fonc.2018.00659 (PMC6340941; doi:10.3389/fonc.2018.00659)
Supplement: Supplementary Table 2 — Top 100 differentially expressed genes between COL5A2 high and low group. [file Table_2.xlsx]

## Sheet: Supplementary Material 1
Supplementary Table 2. Top 100 differentially expressed genes between COL5A2 high and low group
	Genes	logFC	AveExpr	t	P.Value	adj.P.Val	B
	COL5A2	2.93226	6.83133	29.1176	9.58e-102	1.3e-97	221.66
	COL3A1	3.26321	9.91103	24.4079	7.75e-82	5.26e-78	175.927
	COL1A1	3.20764	10.6985	23.8851	1.42e-79	6.44e-76	170.729
	COL1A2	3.09315	9.98992	23.7358	6.33e-79	2.15e-75	169.237
	COL5A1	2.99217	7.26812	23.2113	1.21e-76	3.29e-73	163.994
	SPARC	2.08579	9.6156	22.4834	1.83e-73	4.13e-70	156.689
	COL6A3	2.84351	8.05919	22.4263	3.25e-73	6.29e-70	156.111
	FBN1	2.8361	5.09965	21.804	1.73e-70	2.94e-67	149.909
	PDGFRB	2.20333	5.93156	21.7557	2.82e-70	4.26e-67	149.384
	AEBP1	3.11438	7.06658	21.0102	5.32e-67	7.22e-64	141.845
	SULF1	3.5238	5.34393	20.925	1.26e-66	1.56e-63	141.05
	FAP	3.70851	3.0902	20.8872	1.85e-66	2.09e-63	140.599
	POSTN	4.3866	5.87623	20.8093	4.07e-66	4.25e-63	139.879
	TNFAIP6	3.38075	1.05897	20.3598	3.87e-64	3.75e-61	134.936
	FN1	3.33715	9.73813	20.2954	7.44e-64	6.73e-61	134.613
	ADAM12	2.9655	3.94021	20.0287	1.11e-62	9.42e-60	132.018
	TIMP2	2.34974	7.20047	19.8925	4.42e-62	3.53e-59	130.535
	GLT8D2	2.61125	2.33903	19.6467	5.33e-61	4.02e-58	128.075
	CTHRC1	3.11513	4.63474	19.6204	6.96e-61	4.97e-58	127.896
	NID2	2.27918	3.8314	19.5942	9.08e-61	6.16e-58	127.639
	VCAN	2.83544	6.12343	19.5795	1.05e-60	6.81e-58	127.408
	CTSK	2.57779	5.47632	19.3989	6.56e-60	4.05e-57	125.611
	ADAMTS12	3.49138	0.461301	19.3879	7.33e-60	4.33e-57	125.169
	COL6A2	2.57244	8.35718	19.3299	1.32e-59	7.47e-57	124.844
	ADAMTS2	3.41078	2.34104	19.233	3.52e-59	1.91e-56	123.903
	SPON2	2.24453	5.10062	18.9735	4.87e-58	2.54e-55	121.332
	BGN	2.24173	7.94029	18.8601	1.53e-57	7.71e-55	120.1
	COL12A1	2.38721	6.95864	18.8378	1.92e-57	9.31e-55	119.885
	EMILIN1	2.64926	5.42754	18.7861	3.24e-57	1.47e-54	119.433
	CALD1	2.02273	7.12959	18.786	3.25e-57	1.47e-54	119.355
	ZNF469	2.66155	2.6021	18.7788	3.49e-57	1.53e-54	119.389
	CDH11	2.77421	4.13227	18.5198	4.78e-56	1.99e-53	116.82
	LOX	2.56306	3.55779	18.5189	4.83e-56	1.99e-53	116.817
	THBS2	3.13155	6.20886	18.5128	5.13e-56	2.05e-53	116.648
	PRRX1	3.25903	3.43788	18.4816	7.04e-56	2.73e-53	116.439
	P4HA3	2.81899	1.27501	18.374	2.09e-55	7.86e-53	115.156
	LUM	2.69202	7.37542	18.3514	2.62e-55	9.61e-53	114.98
	COL6A1	2.34804	8.00309	18.3223	3.51e-55	1.25e-52	114.68
	COL15A1	2.15317	5.49625	18.2783	5.48e-55	1.91e-52	114.303
	THY1	2.00201	6.51492	18.2496	7.32e-55	2.46e-52	113.963
	MMP2	2.3331	7.94121	18.2479	7.45e-55	2.46e-52	113.931
	GPC6	3.26441	2.14212	18.2374	8.27e-55	2.67e-52	113.914
	ANTXR1	1.75459	6.49254	18.1711	1.62e-54	5.1e-52	113.171
	FMOD	2.3864	4.45867	18.0699	4.48e-54	1.38e-51	112.283
	ANGPTL2	2.07106	4.98611	18.0251	7.04e-54	2.12e-51	111.79
	OLFML2B	2.40006	4.21576	18.0201	7.4e-54	2.18e-51	111.795
	KIAA1755	3.20879	0.598202	18.0137	7.89e-54	2.28e-51	111.477
	DCN	2.79165	6.88004	17.9433	1.6e-53	4.54e-51	110.887
	WISP1	3.09397	1.38838	17.7913	7.4e-53	2.05e-50	109.369
	LOXL2	1.79283	5.17097	17.7797	8.32e-53	2.26e-50	109.309
	ECM2	2.13907	1.52187	17.7445	1.19e-52	3.16e-50	108.941
	PXDN	2.12048	5.52053	17.6875	2.1e-52	5.49e-50	108.369
	FIBIN	3.51325	1.34137	17.5706	6.81e-52	1.74e-49	107.158
	HTRA3	3.04432	4.76467	17.5297	1.03e-51	2.58e-49	106.87
	FAM26E	2.04345	1.13235	17.4698	1.87e-51	4.62e-49	106.158
	ITGA11	3.19069	3.43437	17.4298	2.8e-51	6.78e-49	105.916
	DDR2	2.77023	0.58856	17.4135	3.29e-51	7.84e-49	105.513
	MRC2	1.8853	6.21747	17.3605	5.61e-51	1.31e-48	105.053
	OLFML1	1.99563	1.64555	17.2932	1.1e-50	2.53e-48	104.477
	CD248	1.99507	4.80569	17.2367	1.94e-50	4.39e-48	103.91
	GREM1	4.62255	3.85033	17.0841	8.93e-50	1.99e-47	102.476
	CCDC80	2.90037	4.76745	16.9693	2.82e-49	6.16e-47	101.276
	ISLR	3.37721	4.75087	16.9667	2.89e-49	6.22e-47	101.265
	SSC5D	2.92432	2.59168	16.9554	3.23e-49	6.78e-47	101.189
	BNC2	2.84441	1.50981	16.955	3.25e-49	6.78e-47	101.101
	FNDC1	4.73856	1.9437	16.8869	6.41e-49	1.32e-46	100.433
	ZFPM2	2.57624	0.358292	16.8824	6.71e-49	1.36e-46	100.249
	ALDH1L2	2.72039	1.7342	16.8404	1.02e-48	2.03e-46	99.9966
	PCOLCE	2.07421	5.33684	16.8171	1.29e-48	2.53e-46	99.6918
	MXRA8	2.33305	5.22734	16.8017	1.5e-48	2.91e-46	99.5549
	FSTL1	1.5739	7.63572	16.6671	5.74e-48	1.1e-45	98.1148
	SGCD	3.18304	0.818417	16.6652	5.85e-48	1.1e-45	98.1607
	GFPT2	3.71928	2.01005	16.6095	1.02e-47	1.89e-45	97.7279
	SGIP1	2.02223	0.191523	16.6	1.12e-47	2.05e-45	97.444
	EDNRA	1.9502	2.90142	16.5486	1.87e-47	3.34e-45	97.1711
	THBS1	2.01661	7.59488	16.5485	1.87e-47	3.34e-45	96.9403
	SCARF2	2.12206	2.95547	16.4753	3.87e-47	6.82e-45	96.4475
	CPXM1	2.94288	3.54706	16.4312	6e-47	1.04e-44	96.0049
	COL5A3	2.33124	4.12619	16.4287	6.15e-47	1.06e-44	95.9445
	ANXA6	1.92783	5.74494	16.4047	7.81e-47	1.32e-44	95.5685
	NTM	2.4844	2.29148	16.3966	8.46e-47	1.42e-44	95.6609
	CTGF	2.33282	6.26666	16.3162	1.88e-46	3.11e-44	94.6745
	VIM	1.79325	8.50786	16.2393	4.03e-46	6.58e-44	93.8798
	COL8A1	2.81418	2.63523	16.2204	4.85e-46	7.84e-44	93.9359
	PTRF	1.86726	7.38136	16.2164	5.05e-46	8.06e-44	93.6537
	INHBA	3.22848	1.94518	16.1954	6.22e-46	9.81e-44	93.6591
	PALLD	1.73582	6.61266	16.1894	6.6e-46	1.03e-43	93.3983
	PODNL1	2.41651	1.95877	16.1822	7.09e-46	1.09e-43	93.5386
	TWIST1	2.73352	1.73051	16.1634	8.53e-46	1.3e-43	93.3364
	TNFSF4	2.20952	1.05418	16.1432	1.04e-45	1.57e-43	93.0779
	MMP11	2.97398	6.30698	16.1114	1.43e-45	2.13e-43	92.6677
	LAMA4	1.61369	5.56273	16.101	1.58e-45	2.33e-43	92.5731
	NRP2	2.12217	4.31341	15.9958	4.48e-45	6.53e-43	91.6583
	C1QTNF1	2.15953	4.26837	15.9861	4.93e-45	7.12e-43	91.5677
	C1S	2.46562	7.1932	15.9364	8.05e-45	1.15e-42	90.9036
	HEPH	2.37602	2.86998	15.8635	1.65e-44	2.34e-42	90.4355
	KCNE4	2.29155	1.82272	15.841	2.06e-44	2.89e-42	90.1935
	HTRA1	1.72218	6.319	15.834	2.21e-44	3.06e-42	89.9094
	FILIP1L	1.91277	4.51117	15.833	2.23e-44	3.06e-42	90.0366
	logFC: log 2 fold-change; AveExpr: average expression; adj.P.Value: adjusted P value
