# Supplementary material for: The Role of COL5A2 in Patients With Muscle-Invasive Bladder Cancer: A Bioinformatics Analysis of Public Datasets Involving 787 Subjects and 29 Cell Lines
Source: Front Oncol. 2019 Jan 15;8:659. doi: 10.3389/fonc.2018.00659 (PMC6340941; doi:10.3389/fonc.2018.00659)
Supplement: Supplementary Table 3 — Gene ontology of biological process enrichment among different datasets. [file Table_3.xlsx]

## Sheet: GO_BP
Supplementary Table 3. Gene ontology of biological process enrichment among different datasets. Corresponding to Figure 3A.
Geneset*	Description	Alternative terms (Corresponding Figure 3A)	GO_Biological Process enriched with differentially expressed genes (DEGs)								GO_Biological Process enriched with co-expression networks (CENs)								GO_Biological Process enriched with COL5A2-associated drug targets
			C	O	O/C (%)	PValue	FDR	FDR(-Log10)	Label		C	O	O/C (%)	PValue	FDR	FDR(-Log10)	Label		C	O	O/C (%)	PValue	FDR	FDR(-Log10)	Label
GO:0001568	blood vessel development	Vessel formation & Angiogenesis	575	26	0.0452174	0	1e-100	100	DGEs		575	37	0.0643478	0	1e-100	100	CENs		575	67	0.116522	0	1e-100	100	Drug
GO:0007155	cell adhesion	Cell adhesion	1667	42	0.025195	0	1e-100	100	DGEs		1667	63	0.0377924	0	1e-100	100	CENs		1667	89	0.0533893	1.11022e-16	3.36571e-15	14.4729	Drug
GO:0022610	biological adhesion	NA	1673	42	0.0251046	0	1e-100	100	DGEs		1673	64	0.0382546	0	1e-100	100	CENs		1673	89	0.0531978	1.11022e-16	3.36571e-15	14.4729	Drug
GO:0030198	extracellular matrix organization	Extracellular matrix organization	328	41	0.125	0	1e-100	100	DGEs		328	61	0.185976	0	1e-100	100	CENs		328	21	0.0640244	7.7597e-06	5.13847e-05	4.28917	Drug
GO:0030199	collagen fibril organization	NA	38	15	0.394737	0	1e-100	100	DGEs		38	18	0.473684	0	1e-100	100	CENs		NA	NA	NA	NA	NA	NA	NA
GO:0030574	collagen catabolic process	NA	67	18	0.268657	0	1e-100	100	DGEs		67	23	0.343284	0	1e-100	100	CENs		NA	NA	NA	NA	NA	NA	NA
GO:0032963	collagen metabolic process	Collagen organization	109	20	0.183486	0	1e-100	100	DGEs		109	28	0.256881	0	1e-100	100	CENs		109	8	0.0733945	0.00228615	0.00828851	2.08152	Drug
GO:0043062	extracellular structure organization	NA	329	41	0.12462	0	1e-100	100	DGEs		329	61	0.18541	0	1e-100	100	CENs		329	21	0.0638298	8.13018e-06	5.36718e-05	4.27025	Drug
GO:0044236	multicellular organism metabolic process	Multicellular organism metabolic	129	20	0.155039	0	1e-100	100	DGEs		129	29	0.224806	0	1e-100	100	CENs		129	8	0.0620155	0.00637541	0.0198132	1.70305	Drug
GO:0044243	multicellular organismal catabolic process	NA	72	18	0.25	0	1e-100	100	DGEs		72	23	0.319444	0	1e-100	100	CENs		NA	NA	NA	NA	NA	NA	NA
GO:0044259	multicellular organismal macromolecule metabolic process	NA	114	20	0.175439	0	1e-100	100	DGEs		114	28	0.245614	0	1e-100	100	CENs		114	8	0.0701754	0.00302328	0.0105753	1.97571	Drug
GO:0001944	vasculature development	NA	596	26	0.0436242	1.11022e-16	7.90941e-14	13.1019	DGEs		596	37	0.0620805	2.22045e-16	1.3559e-13	12.8678	CENs		596	71	0.119128	0	1e-100	100	Drug
GO:0072358	cardiovascular system development	NA	604	26	0.0430464	2.22045e-16	1.4602e-13	12.8356	DGEs		604	37	0.0612583	2.22045e-16	1.3559e-13	12.8678	CENs		604	71	0.11755	0	1e-100	100	Drug
GO:0048514	blood vessel morphogenesis	NA	491	22	0.0448065	2.33147e-14	1.42369e-11	10.8466	DGEs		491	31	0.0631365	4.4964e-14	1.9647e-11	10.7067	CENs		491	62	0.126273	0	1e-100	100	Drug
GO:0072359	circulatory system development	NA	920	28	0.0304348	5.81757e-14	3.31563e-11	10.4794	DGEs		920	44	0.0478261	2.66454e-15	1.42369e-12	11.8466	CENs		920	97	0.105435	0	1e-100	100	Drug
GO:0048646	anatomical structure formation involved in morphogenesis	Structure morphogenesis	953	27	0.0283316	1.00808e-12	5.38631e-10	9.26871	DGEs		953	43	0.0451207	4.59632e-14	1.9647e-11	10.7067	CENs		953	83	0.0870934	0	1e-100	100	Drug
GO:0001501	skeletal system development	NA	481	20	0.04158	1.67089e-12	8.40259e-10	9.07559	DGEs		481	39	0.0810811	0	1e-307	307	CENs		481	33	0.0686071	3.36692e-09	4.10025e-08	7.38719	Drug
GO:0044712	single-organism catabolic process	NA	859	25	0.0291036	4.80305e-12	2.28118e-09	8.64184	DGEs		859	30	0.0349243	1.78134e-07	2.70001e-05	4.56863	CENs		859	28	0.032596	0.0167149	0.0451772	1.34508	Drug
GO:0001525	angiogenesis	NA	409	18	0.0440098	9.86633e-12	4.29543e-09	8.36699	DGEs		409	27	0.0660147	8.00915e-13	2.85293e-10	9.54471	CENs		409	55	0.134474	0	1e-100	100	Drug
GO:0031589	cell-substrate adhesion	NA	302	16	0.0529801	1.0049e-11	4.29543e-09	8.36699	DGEs		302	25	0.0827815	3.80806e-14	1.80862e-11	10.7427	CENs		302	31	0.102649	4.03344e-13	7.80133e-12	11.1078	Drug
GO:0022617	extracellular matrix disassembly	NA	89	10	0.11236	6.4363e-11	2.62019e-08	7.58167	DGEs		89	16	0.179775	1.03251e-14	5.1923e-12	11.2846	CENs		NA	NA	NA	NA	NA	NA	NA
GO:0035987	endodermal cell differentiation	Endodermal cell differentiation	45	8	0.177778	1.28091e-10	4.97751e-08	7.30299	DGEs		45	9	0.2	2.98101e-09	7.96396e-07	6.09887	CENs		45	5	0.111111	0.00257737	0.00916173	2.03802	Drug
GO:0070848	response to growth factor	Response to growth factor	629	20	0.0317965	2.08515e-10	7.75042e-08	7.11067	DGEs		629	31	0.0492846	2.91949e-11	9.24396e-09	8.03414	CENs		629	61	0.0969793	0	1e-100	100	Drug
GO:0016477	cell migration	Cell migration	1207	27	0.0223695	2.30678e-10	8.21695e-08	7.08529	DGEs		1207	41	0.0339685	1.43906e-09	3.96857e-07	6.40137	CENs		1207	108	0.089478	0	1e-100	100	Drug
GO:0001706	endoderm formation	NA	54	8	0.148148	5.93483e-10	2.02947e-07	6.69262	DGEs		54	9	0.166667	1.62761e-08	3.97556e-06	5.4006	CENs		54	6	0.111111	0.000971674	0.00383865	2.41582	Drug
GO:0007160	cell-matrix adhesion	NA	193	12	0.0621762	7.73611e-10	2.47622e-07	6.60621	DGEs		193	14	0.0725389	1.04115e-07	1.71169e-05	4.76657	CENs		193	21	0.108808	9.55432e-10	1.24702e-08	7.90413	Drug
GO:0071363	cellular response to growth factor stimulus	NA	605	19	0.031405	7.82057e-10	2.47622e-07	6.60621	DGEs		605	30	0.0495868	5.44806e-11	1.66341e-08	7.779	CENs		605	57	0.0942149	0	1e-100	100	Drug
GO:0001503	ossification	Ossification	364	15	0.0412088	1.5648e-09	4.77767e-07	6.32078	DGEs		364	27	0.0741758	4.90719e-14	1.99769e-11	10.6995	CENs		364	36	0.0989011	1.46549e-14	3.46091e-13	12.4608	Drug
GO:0009888	tissue development		1734	31	0.0178777	1.86453e-09	5.49651e-07	6.25991	DGEs		1734	55	0.0317186	1.36957e-11	4.50326e-09	8.34647	CENs		1734	118	0.0680507	0	1e-100	100	Drug
GO:0048870	cell motility		1331	27	0.0202855	2.00427e-09	5.52727e-07	6.25749	DGEs		1331	41	0.0308039	2.40419e-08	5.27011e-06	5.27818	CENs		1331	115	0.0864012	0	1e-100	100	Drug
GO:0051674	localization of cell		1331	27	0.0202855	2.00427e-09	5.52727e-07	6.25749	DGEs		1331	41	0.0308039	2.40419e-08	5.27011e-06	5.27818	CENs		1331	115	0.0864012	0	1e-100	100	Drug
GO:0040011	locomotion		1545	29	0.0187702	2.4986e-09	6.67518e-07	6.17554	DGEs		1545	45	0.0291262	2.30304e-08	5.27011e-06	5.27818	CENs		1545	123	0.0796117	0	1e-100	100	Drug
GO:0006928	movement of cell or subcellular component		1770	31	0.0175141	3.07359e-09	7.96246e-07	6.09895	DGEs		1770	46	0.0259887	4.55583e-07	5.6446e-05	4.24837	CENs		1770	126	0.0711864	0	1e-100	100	Drug
GO:0070208	protein heterotrimerization		13	5	0.384615	6.10711e-09	1.53558e-06	5.81373	DGEs		13	5	0.384615	3.02838e-07	4.10946e-05	4.38621	CENs		NA	NA	NA	NA	NA	NA	NA
GO:0007492	endoderm development		78	8	0.102564	1.19907e-08	2.92881e-06	5.53331	DGEs		78	9	0.115385	4.33925e-07	5.55321e-05	4.25546	CENs		78	9	0.115385	4.04301e-05	0.000230579	3.63718	Drug
GO:2000026	regulation of multicellular organismal development		1675	29	0.0173134	1.56943e-08	3.72697e-06	5.42864	DGEs		1675	46	0.0274627	9.11347e-08	1.60955e-05	4.7933	CENs		1675	136	0.081194	0	1e-100	100	Drug
GO:0009887	animal organ morphogenesis		969	21	0.0216718	6.26635e-08	1.44787e-05	4.83927	DGEs		969	42	0.0433437	3.70259e-13	1.37624e-10	9.86131	CENs		969	78	0.0804954	0	1e-100	100	Drug
GO:0051241	negative regulation of multicellular organismal process		974	21	0.0215606	6.84005e-08	1.53883e-05	4.81281	DGEs		974	25	0.0256674	0.000334975	0.0158216	1.80075	CENs		974	83	0.0852156	0	1e-100	100	Drug
GO:0051093	negative regulation of developmental process		799	19	0.0237797	7.10321e-08	1.55706e-05	4.80769	DGEs		NA	NA	NA	NA	NA	NA	NA		799	79	0.0988736	0	1e-100	100	Drug
GO:0007178	transmembrane receptor protein serine/threonine kinase signaling pathway		311	12	0.0385852	1.58889e-07	3.39585e-05	4.46905	DGEs		311	20	0.0643087	1.41691e-09	3.96857e-07	6.40137	CENs		311	24	0.0771704	5.74018e-08	5.71944e-07	6.24265	Drug
GO:0007167	enzyme linked receptor protein signaling pathway		963	20	0.0207684	2.73274e-07	5.6981e-05	4.24427	DGEs		963	33	0.0342679	6.1796e-08	1.19462e-05	4.92277	CENs		963	107	0.111111	0	1e-100	100	Drug
GO:0001704	formation of primary germ layer		118	8	0.0677966	3.11864e-07	6.34792e-05	4.19737	DGEs		118	11	0.0932203	2.03587e-07	3.00081e-05	4.52276	CENs		118	10	0.0847458	0.000213189	0.00100907	2.99608	Drug
GO:0090288	negative regulation of cellular response to growth factor stimulus		124	8	0.0645161	4.56703e-07	9.07596e-05	4.04211	DGEs		124	9	0.0725806	2.08629e-05	0.00169863	2.7699	CENs		124	9	0.0725806	0.00134002	0.00514638	2.2885	Drug
GO:0009056	catabolic process		1957	29	0.0148186	4.67122e-07	9.07596e-05	4.04211	DGEs		NA	NA	NA	NA	NA	NA	NA		1957	62	0.0316811	0.000820607	0.00329825	2.48172	Drug
GO:0061448	connective tissue development		236	10	0.0423729	7.88981e-07	0.000149889	3.82423	DGEs		236	24	0.101695	1.33227e-15	7.59304e-13	12.1196	CENs		236	20	0.0847458	1.66738e-07	1.51481e-06	5.81964	Drug
GO:0071230	cellular response to amino acid stimulus		59	6	0.101695	9.23916e-07	0.000171708	3.76521	DGEs		59	8	0.135593	5.47329e-07	6.5903e-05	4.18109	CENs		59	6	0.101695	0.00155109	0.00583383	2.23405	Drug
GO:0006027	glycosaminoglycan catabolic process		60	6	0.1	1.02198e-06	0.000185892	3.73074	DGEs		60	6	0.1	8.76352e-05	0.005591	2.25251	CENs		NA	NA	NA	NA	NA	NA	NA
GO:0042060	wound healing		522	14	0.0268199	1.14811e-06	0.000204483	3.68934	DGEs		522	19	0.0363985	2.16404e-05	0.00174532	2.75813	CENs		522	54	0.103448	0	1e-100	100	Drug
GO:0009611	response to wounding		624	15	0.0240385	1.79254e-06	0.000312743	3.50481	DGEs		624	23	0.036859	2.26952e-06	0.00022826	3.64157	CENs		624	71	0.113782	0	1e-100	100	Drug
GO:0043200	response to amino acid		104	7	0.0673077	1.86263e-06	0.000318473	3.49693	DGEs		104	9	0.0865385	4.97917e-06	0.000457709	3.33941	CENs		104	12	0.115385	2.13129e-06	1.59408e-05	4.79749	Drug
GO:0006026	aminoglycan catabolic process		67	6	0.0895522	1.97426e-06	0.000330941	3.48025	DGEs		67	6	0.0895522	0.000162791	0.00915594	2.0383	CENs		NA	NA	NA	NA	NA	NA	NA
GO:2000145	regulation of cell motility		727	16	0.0220083	2.45182e-06	0.000403089	3.3946	DGEs		727	29	0.03989	1.7039e-08	4.0463e-06	5.39294	CENs		727	77	0.105915	0	1e-100	100	Drug
GO:0071560	cellular response to transforming growth factor beta stimulus		211	9	0.042654	2.75005e-06	0.000443587	3.35302	DGEs		211	13	0.0616114	1.92198e-06	0.000197964	3.70341	CENs		211	17	0.0805687	2.8494e-06	2.09095e-05	4.67966	Drug
GO:0006024	glycosaminoglycan biosynthetic process		111	7	0.0630631	2.88514e-06	0.00045119	3.34564	DGEs		111	11	0.0990991	1.08433e-07	1.74904e-05	4.7572	CENs		NA	NA	NA	NA	NA	NA	NA
GO:0048598	embryonic morphogenesis		565	14	0.0247788	2.90273e-06	0.00045119	3.34564	DGEs		565	24	0.0424779	1.03691e-07	1.71169e-05	4.76657	CENs		565	39	0.0690265	9.44255e-11	1.38702e-09	8.85792	Drug
GO:0071559	response to transforming growth factor beta		213	9	0.0422535	2.97147e-06	0.000453626	3.3433	DGEs		213	13	0.0610329	2.13481e-06	0.000217268	3.663	CENs		213	18	0.084507	7.26051e-07	5.82271e-06	5.23487	Drug
GO:0006023	aminoglycan biosynthetic process		112	7	0.0625	3.06359e-06	0.000459485	3.33773	DGEs		112	11	0.0982143	1.18977e-07	1.88358e-05	4.72502	CENs		NA	NA	NA	NA	NA	NA	NA
GO:0001957	intramembranous ossification		6	3	0.5	3.35184e-06	0.000485676	3.31365	DGEs		NA	NA	NA	NA	NA	NA	NA		NA	NA	NA	NA	NA	NA	NA
GO:0036072	direct ossification		6	3	0.5	3.35184e-06	0.000485676	3.31365	DGEs		NA	NA	NA	NA	NA	NA	NA		NA	NA	NA	NA	NA	NA	NA
GO:0070206	protein trimerization		42	5	0.119048	3.55183e-06	0.000506077	3.29578	DGEs		42	5	0.119048	0.000150248	0.00867883	2.06154	CENs		NA	NA	NA	NA	NA	NA	NA
GO:0007423	sensory organ development		495	13	0.0262626	3.62346e-06	0.000507819	3.29429	DGEs		495	17	0.0343434	0.000120879	0.00736622	2.13276	CENs		495	33	0.0666667	6.84853e-09	7.99837e-08	7.097	Drug
GO:0009790	embryo development		945	18	0.0190476	4.09036e-06	0.000564008	3.24871	DGEs		945	31	0.0328042	4.27172e-07	5.55321e-05	4.25546	CENs		945	72	0.0761905	0	1e-100	100	Drug
GO:0030334	regulation of cell migration		677	15	0.0221566	4.86096e-06	0.000659625	3.1807	DGEs		677	29	0.042836	3.48441e-09	9.02674e-07	6.04447	CENs		677	71	0.104874	0	1e-100	100	Drug
GO:0045595	regulation of cell differentiation		1500	23	0.0153333	5.91366e-06	0.000789936	3.10241	DGEs		1500	39	0.026	4.1716e-06	0.000396255	3.40202	CENs		1500	128	0.0853333	0	1e-100	100	Drug
GO:0044273	sulfur compound catabolic process		47	5	0.106383	6.26518e-06	0.000824015	3.08406	DGEs		NA	NA	NA	NA	NA	NA	NA		NA	NA	NA	NA	NA	NA	NA
GO:0010810	regulation of cell-substrate adhesion		176	8	0.0454545	6.36338e-06	0.000824251	3.08394	DGEs		176	15	0.0852273	4.04643e-09	1.01744e-06	5.99249	CENs		176	23	0.130682	3.36131e-12	5.80522e-11	10.2362	Drug
GO:0007369	gastrulation		177	8	0.0451977	6.63438e-06	0.000834878	3.07838	DGEs		177	12	0.0677966	1.78029e-06	0.000187898	3.72608	CENs		177	16	0.0903955	1.24144e-06	9.61325e-06	5.01713	Drug
GO:0040012	regulation of locomotion		786	16	0.0203562	6.64074e-06	0.000834878	3.07838	DGEs		786	29	0.0368957	9.22541e-08	1.60955e-05	4.7933	CENs		786	79	0.100509	0	1e-100	100	Drug
GO:0045596	negative regulation of cell differentiation		609	14	0.0229885	6.87867e-06	0.000840475	3.07548	DGEs		NA	NA	NA	NA	NA	NA	NA		609	59	0.0968801	0	1e-100	100	Drug
GO:0051240	positive regulation of multicellular organismal process		1402	22	0.0156919	6.88189e-06	0.000840475	3.07548	DGEs		1402	40	0.0285307	2.88321e-07	3.97558e-05	4.4006	CENs		1402	123	0.0877318	0	1e-100	100	Drug
GO:0051270	regulation of cellular component movement		790	16	0.0202532	7.07992e-06	0.000852483	3.06931	DGEs		790	29	0.0367089	1.02777e-07	1.71169e-05	4.76657	CENs		790	79	0.1	0	1e-100	100	Drug
GO:0071495	cellular response to endogenous stimulus		1190	20	0.0168067	7.22785e-06	0.000858207	3.06641	DGEs		1190	35	0.0294118	9.16837e-07	0.000101793	3.99228	CENs		1190	98	0.0823529	0	1e-100	100	Drug
GO:0051216	cartilage development		181	8	0.0441989	7.81823e-06	0.00091559	3.0383	DGEs		181	20	0.110497	6.99441e-14	2.71796e-11	10.5658	CENs		181	14	0.0773481	3.38824e-05	0.000196781	3.70602	Drug
GO:0043588	skin development		241	9	0.0373444	8.1103e-06	0.000936959	3.02828	DGEs		NA	NA	NA	NA	NA	NA	NA		241	19	0.0788382	1.029e-06	8.09284e-06	5.0919	Drug
GO:0009719	response to endogenous stimulus		1536	23	0.014974	8.76234e-06	0.00099879	3.00053	DGEs		1536	42	0.0273438	4.29871e-07	5.55321e-05	4.25546	CENs		1536	133	0.0865885	0	1e-100	100	Drug
GO:0001101	response to acid chemical		313	10	0.0319489	9.81268e-06	0.0011038	2.95711	DGEs		313	14	0.0447284	3.05442e-05	0.00227063	2.64385	CENs		313	34	0.108626	5.10703e-15	1.25821e-13	12.9002	Drug
GO:0038065	collagen-activated signaling pathway		9	3	0.333333	1.39071e-05	0.00154405	2.81134	DGEs		NA	NA	NA	NA	NA	NA	NA		NA	NA	NA	NA	NA	NA	NA
GO:0018149	peptide cross-linking		56	5	0.0892857	1.49953e-05	0.00164353	2.78422	DGEs		NA	NA	NA	NA	NA	NA	NA		NA	NA	NA	NA	NA	NA	NA
GO:0001649	osteoblast differentiation		200	8	0.04	1.61798e-05	0.0017509	2.75674	DGEs		200	13	0.065	1.05436e-06	0.000115561	3.93719	CENs		200	21	0.105	1.83717e-09	2.30631e-08	7.63708	Drug
GO:0060346	bone trabecula formation		10	3	0.3	1.97867e-05	0.00209122	2.6796	DGEs		10	4	0.4	4.23209e-06	0.000397584	3.40057	CENs		NA	NA	NA	NA	NA	NA	NA
GO:0071772	response to BMP		149	7	0.0469799	2.00585e-05	0.00209122	2.6796	DGEs		149	13	0.0872483	3.43044e-08	7.15288e-06	5.14552	CENs		149	8	0.0536913	0.0145013	0.0402374	1.39537	Drug
GO:0071773	cellular response to BMP stimulus		149	7	0.0469799	2.00585e-05	0.00209122	2.6796	DGEs		149	13	0.0872483	3.43044e-08	7.15288e-06	5.14552	CENs		149	8	0.0536913	0.0145013	0.0402374	1.39537	Drug
GO:0048468	cell development		1857	25	0.0134626	2.04866e-05	0.00211012	2.67569	DGEs		1857	44	0.0236941	9.92131e-06	0.000848173	3.07152	CENs		1857	130	0.0700054	0	1e-100	100	Drug
GO:0043542	endothelial cell migration		152	7	0.0460526	2.28169e-05	0.00232217	2.63411	DGEs		152	9	0.0592105	0.000102922	0.00642247	2.1923	CENs		152	34	0.223684	0	1e-100	100	Drug
GO:0030203	glycosaminoglycan metabolic process		161	7	0.0434783	3.30314e-05	0.00332218	2.47858	DGEs		161	12	0.0745342	6.50897e-07	7.62263e-05	4.1179	CENs		NA	NA	NA	NA	NA	NA	NA
GO:0030208	dermatan sulfate biosynthetic process		12	3	0.25	3.59821e-05	0.00357688	2.4465	DGEs		NA	NA	NA	NA	NA	NA	NA		NA	NA	NA	NA	NA	NA	NA
GO:0048585	negative regulation of response to stimulus		1337	20	0.0149589	3.94445e-05	0.00387599	2.41162	DGEs		1337	39	0.0291698	2.37707e-07	3.44433e-05	4.46289	CENs		1337	101	0.0755423	0	1e-100	100	Drug
GO:0032964	collagen biosynthetic process		35	4	0.114286	4.21102e-05	0.00409091	2.38818	DGEs		35	7	0.2	1.80022e-07	2.70001e-05	4.56863	CENs		35	6	0.171429	8.57211e-05	0.000452923	3.34398	Drug
GO:0007179	transforming growth factor beta receptor signaling pathway		168	7	0.0416667	4.33515e-05	0.00416418	2.38047	DGEs		168	10	0.0595238	4.05822e-05	0.00289115	2.53893	CENs		168	15	0.0892857	3.11798e-06	2.26087e-05	4.64573	Drug
GO:0090287	regulation of cellular response to growth factor stimulus		230	8	0.0347826	4.40028e-05	0.00417978	2.37885	DGEs		230	14	0.0608696	8.86028e-07	9.96665e-05	4.00145	CENs		230	22	0.0956522	4.35421e-09	5.22077e-08	7.28227	Drug
GO:0016525	negative regulation of angiogenesis		70	5	0.0714286	4.46744e-05	0.00419694	2.37707	DGEs		70	6	0.0857143	0.000207519	0.0111577	1.95242	CENs		70	11	0.157143	2.43967e-07	2.12175e-06	5.67331	Drug
GO:0030205	dermatan sulfate metabolic process		13	3	0.230769	4.65872e-05	0.00425111	2.3715	DGEs		NA	NA	NA	NA	NA	NA	NA		NA	NA	NA	NA	NA	NA	NA
GO:0061430	bone trabecula morphogenesis		13	3	0.230769	4.65872e-05	0.00425111	2.3715	DGEs		13	4	0.307692	1.40014e-05	0.00116212	2.93475	CENs		NA	NA	NA	NA	NA	NA	NA
GO:0006022	aminoglycan metabolic process		170	7	0.0411765	4.67429e-05	0.00425111	2.3715	DGEs		170	12	0.0705882	1.16263e-06	0.000125814	3.90027	CENs		NA	NA	NA	NA	NA	NA	NA
GO:0008284	positive regulation of cell proliferation		825	15	0.0181818	4.97365e-05	0.00447577	2.34913	DGEs		825	25	0.030303	2.43035e-05	0.00188882	2.72381	CENs		825	102	0.123636	0	1e-100	100	Drug
GO:2000181	negative regulation of blood vessel morphogenesis		72	5	0.0694444	5.11932e-05	0.00455886	2.34114	DGEs		72	6	0.0833333	0.000242355	0.0124813	1.90374	CENs		72	11	0.152778	3.28062e-07	2.81304e-06	5.55082	Drug
GO:0022603	regulation of anatomical structure morphogenesis		935	16	0.0171123	5.59532e-05	0.00490166	2.30966	DGEs		935	23	0.0245989	0.00104252	0.0394359	1.40411	CENs		935	88	0.0941176	0	1e-100	100	Drug
GO:0070482	response to oxygen levels		308	9	0.0292208	5.61893e-05	0.00490166	2.30966	DGEs		308	12	0.038961	0.000404639	0.0183029	1.73748	CENs		308	39	0.126623	0	1e-100	100	Drug
GO:0071822	protein complex subunit organization		1488	21	0.0141129	5.70595e-05	0.00492729	2.30739	DGEs		NA	NA	NA	NA	NA	NA	NA		1488	59	0.0396505	2.02222e-06	1.51649e-05	4.81916	Drug
GO:0035924	cellular response to vascular endothelial growth factor stimulus		38	4	0.105263	5.86091e-05	0.00499843	2.30117	DGEs		38	4	0.105263	0.00113929	0.0427185	1.36938	CENs		38	13	0.342105	4.92273e-13	9.37292e-12	11.0281	Drug
GO:0030207	chondroitin sulfate catabolic process		14	3	0.214286	5.90526e-05	0.00499843	2.30117	DGEs		14	3	0.214286	0.00058656	0.024702	1.60727	CENs		NA	NA	NA	NA	NA	NA	NA
GO:0060485	mesenchyme development		241	8	0.033195	6.11732e-05	0.00512715	2.29012	DGEs		241	10	0.0414938	0.000758214	0.0302896	1.51871	CENs		241	27	0.112033	1.77558e-12	3.18896e-11	10.4964	Drug
GO:0090596	sensory organ morphogenesis		242	8	0.0330579	6.29779e-05	0.00522717	2.28173	DGEs		242	10	0.0413223	0.000782678	0.0308346	1.51096	CENs		242	15	0.0619835	0.000220506	0.00104092	2.98258	Drug
GO:0050651	dermatan sulfate proteoglycan biosynthetic process		15	3	0.2	7.35168e-05	0.00604323	2.21873	DGEs		NA	NA	NA	NA	NA	NA	NA		NA	NA	NA	NA	NA	NA	NA
GO:1901343	negative regulation of vasculature development		78	5	0.0641026	7.52324e-05	0.00612535	2.21287	DGEs		78	6	0.0769231	0.000375097	0.0173336	1.76111	CENs		78	13	0.166667	9.30733e-09	1.07091e-07	6.97025	Drug
GO:1901136	carbohydrate derivative catabolic process		184	7	0.0380435	7.70961e-05	0.00621788	2.20636	DGEs		NA	NA	NA	NA	NA	NA	NA		NA	NA	NA	NA	NA	NA	NA
GO:0035295	tube development		574	12	0.0209059	8.28708e-05	0.00662114	2.17907	DGEs		574	18	0.0313589	0.000235429	0.0122725	1.91107	CENs		574	54	0.0940767	0	1e-100	100	Drug
GO:0001654	eye development		326	9	0.0276074	8.68741e-05	0.00681364	2.16662	DGEs		NA	NA	NA	NA	NA	NA	NA		326	27	0.0828221	1.80416e-09	2.27154e-08	7.64368	Drug
GO:0001667	ameboidal-type cell migration		326	9	0.0276074	8.68741e-05	0.00681364	2.16662	DGEs		326	12	0.0368098	0.00066974	0.027527	1.56024	CENs		326	46	0.141104	0	1e-100	100	Drug
GO:0030510	regulation of BMP signaling pathway		81	5	0.0617284	9.01107e-05	0.00694055	2.15861	DGEs		81	8	0.0987654	6.31628e-06	0.000568399	3.24535	CENs		81	7	0.0864198	0.00167928	0.0062938	2.20109	Drug
GO:0050655	dermatan sulfate proteoglycan metabolic process		16	3	0.1875	9.01159e-05	0.00694055	2.15861	DGEs		NA	NA	NA	NA	NA	NA	NA		NA	NA	NA	NA	NA	NA	NA
GO:0071229	cellular response to acid chemical		189	7	0.037037	9.12184e-05	0.00696273	2.15722	DGEs		189	10	0.0529101	0.000109039	0.00675489	2.17038	CENs		189	20	0.10582	3.93331e-09	4.73624e-08	7.32457	Drug
GO:2000147	positive regulation of cell motility		408	10	0.0245098	9.32223e-05	0.00705272	2.15164	DGEs		408	17	0.0416667	1.07537e-05	0.000910231	3.04085	CENs		408	54	0.132353	0	1e-100	100	Drug
GO:0007507	heart development		499	11	0.0220441	0.000105211	0.00788992	2.10293	DGEs		499	17	0.0340681	0.000133123	0.00784872	2.1052	CENs		499	52	0.104208	0	1e-100	100	Drug
GO:0006029	proteoglycan metabolic process		85	5	0.0588235	0.000113353	0.00831848	2.07996	DGEs		85	10	0.117647	8.09691e-08	1.47278e-05	4.83186	CENs		NA	NA	NA	NA	NA	NA	NA
GO:0051272	positive regulation of cellular component movement		418	10	0.0239234	0.00011377	0.00831848	2.07996	DGEs		418	17	0.0406699	1.47111e-05	0.00120928	2.91747	CENs		418	54	0.129187	0	1e-100	100	Drug
GO:0030514	negative regulation of BMP signaling pathway		45	4	0.0888889	0.000114818	0.00831848	2.07996	DGEs		45	5	0.111111	0.000209506	0.0111942	1.95101	CENs		NA	NA	NA	NA	NA	NA	NA
GO:0032330	regulation of chondrocyte differentiation		45	4	0.0888889	0.000114818	0.00831848	2.07996	DGEs		NA	NA	NA	NA	NA	NA	NA		45	4	0.0888889	0.0151286	0.041268	1.38439	Drug
GO:0030509	BMP signaling pathway		139	6	0.0431655	0.000128728	0.00917078	2.03759	DGEs		139	12	0.0863309	1.31639e-07	2.04614e-05	4.68906	CENs		139	8	0.057554	0.00982489	0.0286763	1.54248	Drug
GO:0048592	eye morphogenesis		139	6	0.0431655	0.000128728	0.00917078	2.03759	DGEs		NA	NA	NA	NA	NA	NA	NA		139	10	0.0719424	0.000787263	0.00317917	2.49769	Drug
GO:0050673	epithelial cell proliferation		347	9	0.0259366	0.000139411	0.00984981	2.00657	DGEs		347	15	0.0432277	2.35741e-05	0.00188286	2.72518	CENs		347	54	0.15562	0	1e-100	100	Drug
GO:0007517	muscle organ development		348	9	0.0258621	0.000142462	0.00998284	2.00075	DGEs		NA	NA	NA	NA	NA	NA	NA		348	31	0.0890805	1.68007e-11	2.74101e-10	9.56209	Drug
GO:0040017	positive regulation of locomotion		434	10	0.0230415	0.000154596	0.0107451	1.96879	DGEs		434	17	0.0391705	2.37863e-05	0.00188286	2.72518	CENs		434	54	0.124424	0	1e-100	100	Drug
GO:0051291	protein heterooligomerization		92	5	0.0543478	0.0001648	0.011313	1.94642	DGEs		NA	NA	NA	NA	NA	NA	NA		NA	NA	NA	NA	NA	NA	NA
GO:0090092	regulation of transmembrane receptor protein serine/threonine kinase signaling pathway		208	7	0.0336538	0.000165414	0.011313	1.94642	DGEs		208	14	0.0673077	2.62292e-07	3.67596e-05	4.43463	CENs		208	16	0.0769231	1.00688e-05	6.54092e-05	4.18436	Drug
GO:0045765	regulation of angiogenesis		212	7	0.0330189	0.00018599	0.0126193	1.89896	DGEs		212	10	0.0471698	0.000277501	0.0135338	1.86858	CENs		212	32	0.150943	0	1e-100	100	Drug
GO:0030155	regulation of cell adhesion		627	12	0.0191388	0.000189641	0.0127657	1.89396	DGEs		627	21	0.0334928	2.7116e-05	0.00206978	2.68408	CENs		627	61	0.0972887	0	1e-100	100	Drug
GO:0042127	regulation of cell proliferation		1501	20	0.0133245	0.000195268	0.0130418	1.88466	DGEs		1501	36	0.023984	5.89545e-05	0.00406453	2.39099	CENs		1501	148	0.0986009	0	1e-100	100	Drug
GO:0002062	chondrocyte differentiation		96	5	0.0520833	0.000201273	0.0133386	1.87489	DGEs		96	10	0.104167	2.59918e-07	3.67596e-05	4.43463	CENs		96	10	0.104167	3.72673e-05	0.000214112	3.66936	Drug
GO:0010631	epithelial cell migration		224	7	0.03125	0.000260453	0.0171278	1.7663	DGEs		224	10	0.0446429	0.00042948	0.0192231	1.71618	CENs		224	40	0.178571	0	1e-100	100	Drug
GO:0008283	cell proliferation		1918	23	0.0119917	0.00028064	0.0182891	1.73781	DGEs		1918	43	0.0224192	4.89675e-05	0.0034597	2.46096	CENs		1918	166	0.0865485	0	1e-100	100	Drug
GO:0090132	epithelium migration		227	7	0.030837	0.000282391	0.0182891	1.73781	DGEs		227	10	0.0440529	0.000476741	0.0209008	1.67984	CENs		227	40	0.176211	0	1e-100	100	Drug
GO:0061061	muscle structure development		566	11	0.0194346	0.000313916	0.0201164	1.69645	DGEs		NA	NA	NA	NA	NA	NA	NA		566	55	0.0971731	0	1e-100	100	Drug
GO:0038084	vascular endothelial growth factor signaling pathway		24	3	0.125	0.000315312	0.0201164	1.69645	DGEs		NA	NA	NA	NA	NA	NA	NA		24	9	0.375	7.96708e-10	1.05271e-08	7.97769	Drug
GO:0090130	tissue migration		233	7	0.0300429	0.000330729	0.0209437	1.67895	DGEs		233	10	0.0429185	0.000584281	0.024702	1.60727	CENs		233	40	0.171674	0	1e-100	100	Drug
GO:0030206	chondroitin sulfate biosynthetic process		25	3	0.12	0.000356861	0.0221471	1.65468	DGEs		25	6	0.24	4.4171e-07	5.55321e-05	4.25546	CENs		NA	NA	NA	NA	NA	NA	NA
GO:1901342	regulation of vasculature development		236	7	0.029661	0.000357274	0.0221471	1.65468	DGEs		236	10	0.0423729	0.000645153	0.0267738	1.57229	CENs		236	36	0.152542	0	1e-100	100	Drug
GO:0030335	positive regulation of cell migration		394	9	0.0228426	0.000357505	0.0221471	1.65468	DGEs		394	17	0.0431472	6.81115e-06	0.000602864	3.21978	CENs		394	54	0.137056	0	1e-100	100	Drug
GO:0045992	negative regulation of embryonic development		26	3	0.115385	0.000401779	0.0245343	1.61023	DGEs		26	4	0.153846	0.000258602	0.0128661	1.89055	CENs		NA	NA	NA	NA	NA	NA	NA
GO:0060343	trabecula formation		26	3	0.115385	0.000401779	0.0245343	1.61023	DGEs		26	4	0.153846	0.000258602	0.0128661	1.89055	CENs		26	3	0.115385	0.0172909	0.0464551	1.33297	Drug
GO:0030324	lung development		172	6	0.0348837	0.000407411	0.0247018	1.60727	DGEs		172	8	0.0465116	0.0012351	0.0459083	1.33811	CENs		172	19	0.110465	4.74337e-09	5.6321e-08	7.24933	Drug
GO:1903510	mucopolysaccharide metabolic process		112	5	0.0446429	0.000411826	0.0247936	1.60566	DGEs		112	8	0.0714286	6.77121e-05	0.00448737	2.34801	CENs		112	7	0.0625	0.0100324	0.029252	1.53384	Drug
GO:0061035	regulation of cartilage development		63	4	0.0634921	0.000425125	0.0254006	1.59516	DGEs		63	6	0.0952381	0.000115393	0.00709711	2.14892	CENs		63	6	0.0952381	0.00217887	0.00790626	2.10203	Drug
GO:0016049	cell growth		493	10	0.020284	0.00042785	0.0254006	1.59516	DGEs		NA	NA	NA	NA	NA	NA	NA		493	50	0.10142	0	1e-100	100	Drug
GO:0019800	peptide cross-linking via chondroitin 4-sulfate glycosaminoglycan		6	2	0.333333	0.000458057	0.0262362	1.5811	DGEs		NA	NA	NA	NA	NA	NA	NA		NA	NA	NA	NA	NA	NA	NA
GO:0032914	positive regulation of transforming growth factor beta1 production		6	2	0.333333	0.000458057	0.0262362	1.5811	DGEs		NA	NA	NA	NA	NA	NA	NA		NA	NA	NA	NA	NA	NA	NA
GO:1902548	negative regulation of cellular response to vascular endothelial growth factor stimulus		6	2	0.333333	0.000458057	0.0262362	1.5811	DGEs		NA	NA	NA	NA	NA	NA	NA		NA	NA	NA	NA	NA	NA	NA
GO:1903224	regulation of endodermal cell differentiation		6	2	0.333333	0.000458057	0.0262362	1.5811	DGEs		NA	NA	NA	NA	NA	NA	NA		6	2	0.333333	0.00640121	0.0198132	1.70305	Drug
GO:0030323	respiratory tube development		176	6	0.0340909	0.000460338	0.0262362	1.5811	DGEs		NA	NA	NA	NA	NA	NA	NA		176	19	0.107955	6.96297e-09	8.12093e-08	7.09039	Drug
GO:0060348	bone development		176	6	0.0340909	0.000460338	0.0262362	1.5811	DGEs		176	18	0.102273	4.9567e-12	1.69499e-09	8.77083	CENs		176	11	0.0625	0.00139605	0.00531144	2.27479	Drug
GO:0001935	endothelial cell proliferation		115	5	0.0434783	0.000464991	0.0263259	1.57962	DGEs		115	7	0.0608696	0.000516575	0.0224172	1.64942	CENs		115	18	0.156522	3.76402e-11	5.84004e-10	9.23358	Drug
GO:0042476	odontogenesis		116	5	0.0431034	0.000483813	0.0272113	1.56525	DGEs		116	8	0.0689655	8.68014e-05	0.00557944	2.25341	CENs		116	13	0.112069	1.12268e-06	8.75782e-06	5.0576	Drug
GO:0051094	positive regulation of developmental process		1152	16	0.0138889	0.000605229	0.0338177	1.47086	DGEs		1152	33	0.0286458	3.4965e-06	0.000339677	3.46893	CENs		1152	107	0.0928819	0	1e-100	100	Drug
GO:0050650	chondroitin sulfate proteoglycan biosynthetic process		30	3	0.1	0.000617321	0.0342693	1.46509	DGEs		30	6	0.2	1.40772e-06	0.000150432	3.82266	CENs		NA	NA	NA	NA	NA	NA	NA
GO:0048729	tissue morphogenesis		615	11	0.0178862	0.000630444	0.0345717	1.46128	DGEs		NA	NA	NA	NA	NA	NA	NA		615	46	0.0747967	9.34808e-14	1.9257e-12	11.7154	Drug
GO:0038063	collagen-activated tyrosine kinase receptor signaling pathway		7	2	0.285714	0.000638943	0.0345717	1.46128	DGEs		NA	NA	NA	NA	NA	NA	NA		NA	NA	NA	NA	NA	NA	NA
GO:1903054	negative regulation of extracellular matrix organization		7	2	0.285714	0.000638943	0.0345717	1.46128	DGEs		NA	NA	NA	NA	NA	NA	NA		7	2	0.285714	0.00883615	0.0260484	1.58422	Drug
GO:2000542	negative regulation of gastrulation		7	2	0.285714	0.000638943	0.0345717	1.46128	DGEs		7	3	0.428571	6.00685e-05	0.00410821	2.38635	CENs		NA	NA	NA	NA	NA	NA	NA
GO:0010648	negative regulation of cell communication		1160	16	0.0137931	0.000652434	0.0350796	1.45495	DGEs		1160	37	0.0318966	5.50298e-08	1.12012e-05	4.95074	CENs		1160	92	0.0793103	0	1e-100	100	Drug
GO:0023057	negative regulation of signaling		1164	16	0.0137457	0.000677202	0.036145	1.44195	DGEs		1164	37	0.0317869	6.01048e-08	1.19462e-05	4.92277	CENs		1164	92	0.0790378	0	1e-100	100	Drug
GO:0001937	negative regulation of endothelial cell proliferation		31	3	0.0967742	0.000680704	0.036145	1.44195	DGEs		NA	NA	NA	NA	NA	NA	NA		31	5	0.16129	0.000457028	0.00197676	2.70405	Drug
GO:0022411	cellular component disassembly		528	10	0.0189394	0.000728534	0.0384459	1.41515	DGEs		528	18	0.0340909	8.3442e-05	0.00544539	2.26397	CENs		528	22	0.0416667	0.00217419	0.00790626	2.10203	Drug
GO:0022008	neurogenesis		1414	18	0.0127298	0.000744832	0.0389966	1.40897	DGEs		1414	32	0.0226308	0.000455227	0.0201099	1.69659	CENs		1414	104	0.0735502	0	1e-100	100	Drug
GO:1903053	regulation of extracellular matrix organization		32	3	0.09375	0.000748092	0.0389966	1.40897	DGEs		32	5	0.15625	3.92566e-05	0.00282021	2.54972	CENs		32	4	0.125	0.00452852	0.0147652	1.83076	Drug
GO:0040007	growth		950	14	0.0147368	0.000778986	0.0403609	1.39404	DGEs		950	25	0.0263158	0.000229958	0.0120608	1.91862	CENs		950	88	0.0926316	0	1e-100	100	Drug
GO:0009968	negative regulation of signal transduction		1064	15	0.0140977	0.000785503	0.0404534	1.39305	DGEs		1064	35	0.0328947	6.34114e-08	1.19462e-05	4.92277	CENs		1064	88	0.0827068	0	1e-100	100	Drug
GO:0002683	negative regulation of immune system process		352	8	0.0227273	0.000794771	0.0406856	1.39056	DGEs		NA	NA	NA	NA	NA	NA	NA		352	24	0.0681818	5.65623e-07	4.61845e-06	5.3355	Drug
GO:0000904	cell morphogenesis involved in differentiation		636	11	0.0172956	0.000831138	0.0422941	1.37372	DGEs		NA	NA	NA	NA	NA	NA	NA		636	54	0.0849057	0	1e-100	100	Drug
GO:1903011	negative regulation of bone development		8	2	0.25	0.000848821	0.0429383	1.36716	DGEs		NA	NA	NA	NA	NA	NA	NA		NA	NA	NA	NA	NA	NA	NA
GO:0060541	respiratory system development		198	6	0.030303	0.000854364	0.0429645	1.36689	DGEs		NA	NA	NA	NA	NA	NA	NA		198	22	0.111111	2.51494e-10	3.48464e-09	8.45784	Drug
GO:0010712	regulation of collagen metabolic process		34	3	0.0882353	0.000895271	0.0447583	1.34913	DGEs		34	6	0.176471	3.06182e-06	0.000300868	3.52162	CENs		34	6	0.176471	7.23101e-05	0.000389121	3.40992	Drug
GO:0007568	aging		276	7	0.0253623	0.000904617	0.0449626	1.34715	DGEs		276	11	0.0398551	0.000582828	0.024702	1.60727	CENs		276	37	0.134058	0	1e-100	100	Drug
GO:0048699	generation of neurons		1319	17	0.0128886	0.000931535	0.0460329	1.33693	DGEs		1319	30	0.0227445	0.00064455	0.0267738	1.57229	CENs		1319	97	0.0735406	0	1e-100	100	Drug
GO:0060840	artery development		78	4	0.0512821	0.00095512	0.0469271	1.32858	DGEs		NA	NA	NA	NA	NA	NA	NA		78	8	0.102564	0.00024894	0.00115286	2.93822	Drug
GO:0044344	cellular response to fibroblast growth factor stimulus		135	5	0.037037	0.000962394	0.0470143	1.32777	DGEs		135	7	0.0518519	0.00133158	0.048236	1.31663	CENs		NA	NA	NA	NA	NA	NA	NA
GO:0044246	regulation of multicellular organismal metabolic process		35	3	0.0857143	0.000975255	0.0473719	1.32448	DGEs		35	6	0.171429	3.65805e-06	0.000351379	3.45422	CENs		35	6	0.171429	8.57211e-05	0.000452923	3.34398	Drug
GO:0048705	skeletal system morphogenesis		204	6	0.0294118	0.0009973	0.048169	1.31723	DGEs		204	17	0.0833333	5.07751e-10	1.49682e-07	6.82483	CENs		204	16	0.0784314	7.87494e-06	5.21075e-05	4.2831	Drug
GO:0032989	cellular component morphogenesis		978	14	0.0143149	0.00103239	0.0495836	1.30466	DGEs		NA	NA	NA	NA	NA	NA	NA		978	73	0.0746421	0	1e-100	100	Drug
GO:0043010	camera-type eye development		283	7	0.024735	0.00104655	0.0499832	1.30118	DGEs		NA	NA	NA	NA	NA	NA	NA		283	25	0.0883392	1.96715e-09	2.45148e-08	7.61057	Drug
GO:0060349	bone morphogenesis		NA	NA	NA	NA	NA	NA	NA		83	10	0.120482	6.42796e-08	1.19462e-05	4.92277	CENs		83	8	0.0963855	0.000382011	0.00168515	2.77336	Drug
GO:0002063	chondrocyte development		NA	NA	NA	NA	NA	NA	NA		25	6	0.24	4.4171e-07	5.55321e-05	4.25546	CENs		NA	NA	NA	NA	NA	NA	NA
GO:0045669	positive regulation of osteoblast differentiation		NA	NA	NA	NA	NA	NA	NA		58	8	0.137931	4.78063e-07	5.83851e-05	4.2337	CENs		NA	NA	NA	NA	NA	NA	NA
GO:0030204	chondroitin sulfate metabolic process		NA	NA	NA	NA	NA	NA	NA		41	7	0.170732	5.65791e-07	6.71799e-05	4.17276	CENs		NA	NA	NA	NA	NA	NA	NA
GO:0045778	positive regulation of ossification		NA	NA	NA	NA	NA	NA	NA		83	9	0.108434	7.42178e-07	8.57417e-05	4.06681	CENs		NA	NA	NA	NA	NA	NA	NA
GO:0050654	chondroitin sulfate proteoglycan metabolic process		NA	NA	NA	NA	NA	NA	NA		43	7	0.162791	7.94439e-07	9.05555e-05	4.04309	CENs		NA	NA	NA	NA	NA	NA	NA
GO:0030278	regulation of ossification		NA	NA	NA	NA	NA	NA	NA		178	12	0.0674157	1.88886e-06	0.000196926	3.7057	CENs		178	21	0.117978	2.1145e-10	2.97317e-09	8.52678	Drug
GO:1905048	regulation of metallopeptidase activity		NA	NA	NA	NA	NA	NA	NA		9	4	0.444444	2.56369e-06	0.000254849	3.59372	CENs		NA	NA	NA	NA	NA	NA	NA
GO:0003416	endochondral bone growth		NA	NA	NA	NA	NA	NA	NA		21	5	0.238095	4.423e-06	0.000411003	3.38616	CENs		21	4	0.190476	0.000905844	0.00360189	2.44347	Drug
GO:0045667	regulation of osteoblast differentiation		NA	NA	NA	NA	NA	NA	NA		107	9	0.0841121	6.29704e-06	0.000568399	3.24535	CENs		107	12	0.11215	2.88666e-06	2.11104e-05	4.6755	Drug
GO:0043408	regulation of MAPK cascade		NA	NA	NA	NA	NA	NA	NA		667	23	0.0344828	6.84031e-06	0.000602864	3.21978	CENs		667	89	0.133433	0	1e-100	100	Drug
GO:0030166	proteoglycan biosynthetic process		NA	NA	NA	NA	NA	NA	NA		59	7	0.118644	7.13451e-06	0.000619188	3.20818	CENs		NA	NA	NA	NA	NA	NA	NA
GO:0098868	bone growth		NA	NA	NA	NA	NA	NA	NA		23	5	0.217391	7.17038e-06	0.000619188	3.20818	CENs		23	4	0.173913	0.00129602	0.0049841	2.30241	Drug
GO:0008589	regulation of smoothened signaling pathway		NA	NA	NA	NA	NA	NA	NA		65	7	0.107692	1.36895e-05	0.00114737	2.9403	CENs		65	6	0.0923077	0.0025566	0.00911824	2.04009	Drug
GO:0060350	endochondral bone morphogenesis		NA	NA	NA	NA	NA	NA	NA		48	6	0.125	2.42473e-05	0.00188882	2.72381	CENs		48	6	0.125	0.000513728	0.00216882	2.66378	Drug
GO:0045597	positive regulation of cell differentiation		NA	NA	NA	NA	NA	NA	NA		826	25	0.0302663	2.47975e-05	0.00190986	2.719	CENs		826	78	0.094431	0	1e-100	100	Drug
GO:0030178	negative regulation of Wnt signaling pathway		NA	NA	NA	NA	NA	NA	NA		195	11	0.0564103	2.74866e-05	0.0020795	2.68204	CENs		195	11	0.0564103	0.00312019	0.0109053	1.96236	Drug
GO:0090090	negative regulation of canonical Wnt signaling pathway		NA	NA	NA	NA	NA	NA	NA		162	10	0.0617284	2.97354e-05	0.00222989	2.65172	CENs		162	10	0.0617284	0.00248997	0.00888799	2.0512	Drug
GO:0010812	negative regulation of cell-substrate adhesion		NA	NA	NA	NA	NA	NA	NA		51	6	0.117647	3.45225e-05	0.00253079	2.59674	CENs		51	6	0.117647	0.000714704	0.00293468	2.53244	Drug
GO:1905049	negative regulation of metallopeptidase activity		NA	NA	NA	NA	NA	NA	NA		6	3	0.5	3.4636e-05	0.00253079	2.59674	CENs		NA	NA	NA	NA	NA	NA	NA
GO:0010811	positive regulation of cell-substrate adhesion		NA	NA	NA	NA	NA	NA	NA		103	8	0.0776699	3.71654e-05	0.0026926	2.56983	CENs		103	11	0.106796	1.20338e-05	7.68314e-05	4.11446	Drug
GO:0030336	negative regulation of cell migration		NA	NA	NA	NA	NA	NA	NA		210	11	0.052381	5.41415e-05	0.0037939	2.42091	CENs		210	20	0.0952381	2.40095e-08	2.56893e-07	6.59025	Drug
GO:0043065	positive regulation of apoptotic process		NA	NA	NA	NA	NA	NA	NA		559	19	0.0339893	5.48065e-05	0.00380927	2.41916	CENs		559	53	0.0948122	0	1e-100	100	Drug
GO:0043068	positive regulation of programmed cell death		NA	NA	NA	NA	NA	NA	NA		564	19	0.0336879	6.17137e-05	0.00418722	2.37807	CENs		564	57	0.101064	0	1e-100	100	Drug
GO:0045859	regulation of protein kinase activity		NA	NA	NA	NA	NA	NA	NA		717	22	0.0306834	6.44453e-05	0.00433814	2.3627	CENs		717	85	0.11855	0	1e-100	100	Drug
GO:0001932	regulation of protein phosphorylation		NA	NA	NA	NA	NA	NA	NA		1272	32	0.0251572	6.64362e-05	0.00443721	2.35289	CENs		1272	134	0.105346	0	1e-100	100	Drug
GO:0009967	positive regulation of signal transduction		NA	NA	NA	NA	NA	NA	NA		1401	34	0.0242684	7.77542e-05	0.00511324	2.2913	CENs		1401	130	0.0927909	0	1e-100	100	Drug
GO:0009100	glycoprotein metabolic process		NA	NA	NA	NA	NA	NA	NA		388	15	0.0386598	8.4116e-05	0.00544778	2.26378	CENs		NA	NA	NA	NA	NA	NA	NA
GO:2000146	negative regulation of cell motility		NA	NA	NA	NA	NA	NA	NA		222	11	0.0495495	8.92157e-05	0.00564967	2.24798	CENs		222	20	0.0900901	6.09473e-08	6.04453e-07	6.21864	Drug
GO:0030111	regulation of Wnt signaling pathway		NA	NA	NA	NA	NA	NA	NA		306	13	0.0424837	9.91688e-05	0.00623378	2.20525	CENs		306	18	0.0588235	0.000103417	0.000534852	3.27177	Drug
GO:0010942	positive regulation of cell death		NA	NA	NA	NA	NA	NA	NA		594	19	0.0319865	0.000121898	0.00736622	2.13276	CENs		594	59	0.0993266	0	1e-100	100	Drug
GO:0000165	MAPK cascade		NA	NA	NA	NA	NA	NA	NA		857	24	0.0280047	0.000122354	0.00736622	2.13276	CENs		857	102	0.11902	0	1e-100	100	Drug
GO:0032967	positive regulation of collagen biosynthetic process		NA	NA	NA	NA	NA	NA	NA		22	4	0.181818	0.000131448	0.00780382	2.10769	CENs		22	4	0.181818	0.00108872	0.00423068	2.37359	Drug
GO:0033688	regulation of osteoblast proliferation		NA	NA	NA	NA	NA	NA	NA		22	4	0.181818	0.000131448	0.00780382	2.10769	CENs		22	5	0.227273	8.28869e-05	0.000439306	3.35723	Drug
GO:0060828	regulation of canonical Wnt signaling pathway		NA	NA	NA	NA	NA	NA	NA		235	11	0.0468085	0.000147568	0.00864082	2.06345	CENs		235	14	0.0595745	0.000528424	0.00222866	2.65196	Drug
GO:0051496	positive regulation of stress fiber assembly		NA	NA	NA	NA	NA	NA	NA		42	5	0.119048	0.000150248	0.00867883	2.06154	CENs		42	5	0.119048	0.00189016	0.00694412	2.15838	Drug
GO:0010714	positive regulation of collagen metabolic process		NA	NA	NA	NA	NA	NA	NA		23	4	0.173913	0.000157612	0.00892334	2.04947	CENs		23	4	0.173913	0.00129602	0.0049841	2.30241	Drug
GO:0044253	positive regulation of multicellular organismal metabolic process		NA	NA	NA	NA	NA	NA	NA		23	4	0.173913	0.000157612	0.00892334	2.04947	CENs		23	4	0.173913	0.00129602	0.0049841	2.30241	Drug
GO:0060351	cartilage development involved in endochondral bone morphogenesis		NA	NA	NA	NA	NA	NA	NA		23	4	0.173913	0.000157612	0.00892334	2.04947	CENs		23	3	0.130435	0.0123418	0.0346049	1.46086	Drug
GO:0010647	positive regulation of cell communication		NA	NA	NA	NA	NA	NA	NA		1525	35	0.0229508	0.000181003	0.0101137	1.99509	CENs		1525	131	0.0859016	0	1e-100	100	Drug
GO:0043549	regulation of kinase activity		NA	NA	NA	NA	NA	NA	NA		772	22	0.0284974	0.000186692	0.0103638	1.98448	CENs		772	91	0.117876	0	1e-100	100	Drug
GO:0051174	regulation of phosphorus metabolic process		NA	NA	NA	NA	NA	NA	NA		1593	36	0.0225989	0.00019553	0.0107844	1.9672	CENs		1593	143	0.0897677	0	1e-100	100	Drug
GO:0023056	positive regulation of signaling		NA	NA	NA	NA	NA	NA	NA		1533	35	0.0228311	0.000200208	0.0108462	1.96472	CENs		1533	131	0.0854534	0	1e-100	100	Drug
GO:0032836	glomerular basement membrane development		NA	NA	NA	NA	NA	NA	NA		10	3	0.3	0.000200455	0.0108462	1.96472	CENs		NA	NA	NA	NA	NA	NA	NA
GO:0035791	platelet-derived growth factor receptor-beta signaling pathway		NA	NA	NA	NA	NA	NA	NA		10	3	0.3	0.000200455	0.0108462	1.96472	CENs		10	2	0.2	0.0181527	0.0478088	1.32049	Drug
GO:1904037	positive regulation of epithelial cell apoptotic process		NA	NA	NA	NA	NA	NA	NA		25	4	0.16	0.00022091	0.0117302	1.93069	CENs		25	5	0.2	0.000158681	0.000780981	3.10736	Drug
GO:0023014	signal transduction by protein phosphorylation		NA	NA	NA	NA	NA	NA	NA		893	24	0.0268757	0.000226899	0.0119738	1.92177	CENs		893	102	0.114222	0	1e-100	100	Drug
GO:0042325	regulation of phosphorylation		NA	NA	NA	NA	NA	NA	NA		1363	32	0.0234776	0.000237982	0.0123303	1.90902	CENs		1363	135	0.0990462	0	1e-100	100	Drug
GO:0033687	osteoblast proliferation		NA	NA	NA	NA	NA	NA	NA		26	4	0.153846	0.000258602	0.0128661	1.89055	CENs		26	5	0.192308	0.00019306	0.000924115	3.03427	Drug
GO:0040036	regulation of fibroblast growth factor receptor signaling pathway		NA	NA	NA	NA	NA	NA	NA		26	4	0.153846	0.000258602	0.0128661	1.89055	CENs		26	3	0.115385	0.0172909	0.0464551	1.33297	Drug
GO:0045880	positive regulation of smoothened signaling pathway		NA	NA	NA	NA	NA	NA	NA		26	4	0.153846	0.000258602	0.0128661	1.89055	CENs		26	3	0.115385	0.0172909	0.0464551	1.33297	Drug
GO:0052547	regulation of peptidase activity		NA	NA	NA	NA	NA	NA	NA		383	14	0.0365535	0.000258856	0.0128661	1.89055	CENs		383	23	0.0600522	8.23282e-06	5.40572e-05	4.26715	Drug
GO:0033690	positive regulation of osteoblast proliferation		NA	NA	NA	NA	NA	NA	NA		11	3	0.272727	0.000273156	0.0134208	1.87222	CENs		11	3	0.272727	0.00138865	0.00528801	2.27671	Drug
GO:0043206	extracellular fibril organization		NA	NA	NA	NA	NA	NA	NA		11	3	0.272727	0.000273156	0.0134208	1.87222	CENs		NA	NA	NA	NA	NA	NA	NA
GO:0051271	negative regulation of cellular component movement		NA	NA	NA	NA	NA	NA	NA		253	11	0.0434783	0.000279746	0.0135338	1.86858	CENs		253	22	0.0869565	2.50391e-08	2.6724e-07	6.5731	Drug
GO:0002576	platelet degranulation		NA	NA	NA	NA	NA	NA	NA		104	7	0.0673077	0.000280206	0.0135338	1.86858	CENs		104	11	0.105769	1.32051e-05	8.33755e-05	4.07896	Drug
GO:0030182	neuron differentiation		NA	NA	NA	NA	NA	NA	NA		1197	29	0.0242272	0.000287495	0.0138078	1.85987	CENs		1197	84	0.0701754	0	1e-100	100	Drug
GO:0010562	positive regulation of phosphorus metabolic process		NA	NA	NA	NA	NA	NA	NA		1030	26	0.0252427	0.00032698	0.0155297	1.80884	CENs		1030	112	0.108738	0	1e-100	100	Drug
GO:0045937	positive regulation of phosphate metabolic process		NA	NA	NA	NA	NA	NA	NA		1030	26	0.0252427	0.00032698	0.0155297	1.80884	CENs		1030	112	0.108738	0	1e-100	100	Drug
GO:0032233	positive regulation of actin filament bundle assembly		NA	NA	NA	NA	NA	NA	NA		50	5	0.1	0.000345878	0.0162468	1.78923	CENs		50	5	0.1	0.00409995	0.0138649	1.85808	Drug
GO:0019220	regulation of phosphate metabolic process		NA	NA	NA	NA	NA	NA	NA		1580	35	0.0221519	0.000354943	0.0165815	1.78038	CENs		1580	143	0.0905063	0	1e-100	100	Drug
GO:1905523	positive regulation of macrophage migration		NA	NA	NA	NA	NA	NA	NA		12	3	0.25	0.000360946	0.0167703	1.77546	CENs		NA	NA	NA	NA	NA	NA	NA
GO:0032965	regulation of collagen biosynthetic process		NA	NA	NA	NA	NA	NA	NA		29	4	0.137931	0.000399279	0.0182743	1.73816	CENs		29	6	0.206897	2.79364e-05	0.000164482	3.78388	Drug
GO:0030038	contractile actin filament bundle assembly		NA	NA	NA	NA	NA	NA	NA		79	6	0.0759494	0.000401869	0.0182743	1.73816	CENs		79	8	0.101266	0.000271943	0.00125464	2.90148	Drug
GO:0043149	stress fiber assembly		NA	NA	NA	NA	NA	NA	NA		79	6	0.0759494	0.000401869	0.0182743	1.73816	CENs		79	8	0.101266	0.000271943	0.00125464	2.90148	Drug
GO:0001934	positive regulation of protein phosphorylation		NA	NA	NA	NA	NA	NA	NA		876	23	0.0262557	0.000428738	0.0192231	1.71618	CENs		876	106	0.121005	0	1e-100	100	Drug
GO:0040013	negative regulation of locomotion		NA	NA	NA	NA	NA	NA	NA		267	11	0.0411985	0.000441807	0.0196719	1.70615	CENs		267	21	0.0786517	2.87435e-07	2.4796e-06	5.60562	Drug
GO:0061036	positive regulation of cartilage development		NA	NA	NA	NA	NA	NA	NA		30	4	0.133333	0.000456347	0.0201099	1.69659	CENs		NA	NA	NA	NA	NA	NA	NA
GO:0001837	epithelial to mesenchymal transition		NA	NA	NA	NA	NA	NA	NA		114	7	0.0614035	0.000490101	0.0213769	1.67005	CENs		114	12	0.105263	5.63014e-06	3.84441e-05	4.41517	Drug
GO:0048666	neuron development		NA	NA	NA	NA	NA	NA	NA		951	24	0.0252366	0.000564545	0.0242757	1.61483	CENs		951	66	0.0694006	0	1e-100	100	Drug
GO:0006469	negative regulation of protein kinase activity		NA	NA	NA	NA	NA	NA	NA		232	10	0.0431034	0.00056508	0.0242757	1.61483	CENs		232	26	0.112069	4.60898e-12	7.88043e-11	10.1034	Drug
GO:2000353	positive regulation of endothelial cell apoptotic process		NA	NA	NA	NA	NA	NA	NA		14	3	0.214286	0.00058656	0.024702	1.60727	CENs		14	4	0.285714	0.00017044	0.000832148	3.0798	Drug
GO:0034332	adherens junction organization		NA	NA	NA	NA	NA	NA	NA		118	7	0.059322	0.000602893	0.0252654	1.59747	CENs		118	12	0.101695	8.06038e-06	5.32521e-05	4.27366	Drug
GO:0043405	regulation of MAP kinase activity		NA	NA	NA	NA	NA	NA	NA		325	12	0.0369231	0.000651922	0.0269241	1.56986	CENs		325	53	0.163077	0	1e-100	100	Drug
GO:0007224	smoothened signaling pathway		NA	NA	NA	NA	NA	NA	NA		121	7	0.0578512	0.000700297	0.0285088	1.54502	CENs		121	7	0.0578512	0.0148959	0.0406852	1.39056	Drug
GO:0048706	embryonic skeletal system development		NA	NA	NA	NA	NA	NA	NA		121	7	0.0578512	0.000700297	0.0285088	1.54502	CENs		121	8	0.0661157	0.00435166	0.0143151	1.8442	Drug
GO:1901137	carbohydrate derivative biosynthetic process		NA	NA	NA	NA	NA	NA	NA		739	20	0.0270636	0.000709028	0.0287274	1.5417	CENs		739	27	0.0365359	0.00453712	0.0147876	1.8301	Drug
GO:0010715	regulation of extracellular matrix disassembly		NA	NA	NA	NA	NA	NA	NA		15	3	0.2	0.000726645	0.0291647	1.53514	CENs		NA	NA	NA	NA	NA	NA	NA
GO:0035988	chondrocyte proliferation		NA	NA	NA	NA	NA	NA	NA		15	3	0.2	0.000726645	0.0291647	1.53514	CENs		NA	NA	NA	NA	NA	NA	NA
GO:0043410	positive regulation of MAPK cascade		NA	NA	NA	NA	NA	NA	NA		477	15	0.0314465	0.000762012	0.0302997	1.51856	CENs		477	70	0.146751	0	1e-100	100	Drug
GO:0042327	positive regulation of phosphorylation		NA	NA	NA	NA	NA	NA	NA		914	23	0.0251641	0.000768616	0.0304208	1.51683	CENs		914	106	0.115974	0	1e-100	100	Drug
GO:1904888	cranial skeletal system development		NA	NA	NA	NA	NA	NA	NA		60	5	0.0833333	0.000808163	0.0316926	1.49904	CENs		60	5	0.0833333	0.00889896	0.0261884	1.58189	Drug
GO:0010470	regulation of gastrulation		NA	NA	NA	NA	NA	NA	NA		35	4	0.114286	0.000831466	0.0324575	1.48868	CENs		35	8	0.228571	5.53165e-07	4.5297e-06	5.34393	Drug
GO:0007229	integrin-mediated signaling pathway		NA	NA	NA	NA	NA	NA	NA		91	6	0.0659341	0.000854364	0.0331998	1.47886	CENs		91	8	0.0879121	0.000710741	0.00292402	2.53402	Drug
GO:0071711	basement membrane organization		NA	NA	NA	NA	NA	NA	NA		16	3	0.1875	0.00088634	0.0342865	1.46488	CENs		NA	NA	NA	NA	NA	NA	NA
GO:0060070	canonical Wnt signaling pathway		NA	NA	NA	NA	NA	NA	NA		291	11	0.0378007	0.000900639	0.0346827	1.45989	CENs		291	21	0.0721649	1.1796e-06	9.15932e-06	5.03814	Drug
GO:0048584	positive regulation of response to stimulus		NA	NA	NA	NA	NA	NA	NA		1932	39	0.0201863	0.000983035	0.037686	1.42382	CENs		1932	158	0.0817805	0	1e-100	100	Drug
GO:0033673	negative regulation of kinase activity		NA	NA	NA	NA	NA	NA	NA		250	10	0.04	0.00100278	0.0382713	1.41713	CENs		250	26	0.104	2.53387e-11	4.01894e-10	9.39589	Drug
GO:0032835	glomerulus development		NA	NA	NA	NA	NA	NA	NA		63	5	0.0793651	0.00100994	0.0383733	1.41597	CENs		63	8	0.126984	5.42067e-05	0.000300138	3.52268	Drug
GO:0009101	glycoprotein biosynthetic process		NA	NA	NA	NA	NA	NA	NA		346	12	0.0346821	0.00112178	0.042247	1.3742	CENs		NA	NA	NA	NA	NA	NA	NA
GO:0048565	digestive tract development		NA	NA	NA	NA	NA	NA	NA		133	7	0.0526316	0.00122115	0.0455879	1.34115	CENs		133	25	0.18797	0	1e-100	100	Drug
GO:0051492	regulation of stress fiber assembly		NA	NA	NA	NA	NA	NA	NA		66	5	0.0757576	0.00124692	0.0461467	1.33586	CENs		66	7	0.106061	0.000493294	0.00209074	2.6797	Drug
GO:0017015	regulation of transforming growth factor beta receptor signaling pathway		NA	NA	NA	NA	NA	NA	NA		98	6	0.0612245	0.00125784	0.0463503	1.33395	CENs		98	9	0.0918367	0.000240498	0.00111984	2.95085	Drug
GO:1905521	regulation of macrophage migration		NA	NA	NA	NA	NA	NA	NA		18	3	0.166667	0.00126856	0.0465448	1.33213	CENs		NA	NA	NA	NA	NA	NA	NA
GO:0090100	positive regulation of transmembrane receptor protein serine/threonine kinase signaling pathway		NA	NA	NA	NA	NA	NA	NA		99	6	0.0606061	0.00132566	0.0482257	1.31672	CENs		99	11	0.111111	8.20289e-06	5.39435e-05	4.26806	Drug
GO:1903844	regulation of cellular response to transforming growth factor beta stimulus		NA	NA	NA	NA	NA	NA	NA		99	6	0.0606061	0.00132566	0.0482257	1.31672	CENs		99	9	0.0909091	0.000259683	0.00120066	2.92058	Drug
* The first column of Geneset contains filter, we showed here top 28 significantly enriched GO_BP terms in all three datasets which corresponding to 10 unique GO_BP term assembly (see 3rd column). If you are interested to know all the significant GO_BP (FDR<0.05), please remove this filter. As there are similar GO_BP terms observed (text with blue font in 2nd column), we will only showed the one …
