# Supplementary material for: The Role of COL5A2 in Patients With Muscle-Invasive Bladder Cancer: A Bioinformatics Analysis of Public Datasets Involving 787 Subjects and 29 Cell Lines
Source: Front Oncol. 2019 Jan 15;8:659. doi: 10.3389/fonc.2018.00659 (PMC6340941; doi:10.3389/fonc.2018.00659)
Supplement: Supplementary Table 4 — KEGG pathways enrichment among different datasets. [file Table_4.xlsx]

## Sheet: KEGG
Supplementary Table 4. KEGG pathways enrichment among different datasets. Corresponding to Figure 3B.
Geneset*	Description	KEGG pathways enriched with differentially expressed genes (DEGs)								KEGG pathways enriched with co-expression networks (CENs)								KEGG pathways enriched with COL5A2-associated drug targets
		C	O	O/C (%)	PValue	FDR	FDR(-Log10)	Label		C	O	O/C (%)	PValue	FDR	FDR(-Log10)	Label		C	O	O/C (%)	PValue	FDR	FDR(-Log10)	Label
hsa04974	Protein digestion and absorption	90	11	0.122222	8.13349e-13	2.46445e-10	9.60828	DGEs		90	14	0.155556	1.106e-12	1.6756e-10	9.77583	CEN		NA	NA	NA	NA	NA	NA	NA
hsa04512	ECM-receptor interaction	82	10	0.121951	1.05234e-11	1.59429e-09	8.79743	DGEs		82	16	0.195122	4.44089e-16	1.34559e-13	12.8711	CEN		NA	NA	NA	NA	NA	NA	NA
hsa04510	Focal adhesion	203	11	0.0541872	5.94336e-09	6.0028e-07	6.22165	DGEs		203	17	0.0837438	9.62301e-11	9.71924e-09	8.01237	CEN		203	36	0.17734	6.21725e-14	6.72795e-13	12.1721	Drug
hsa04151	PI3K-Akt signaling pathway	341	11	0.0322581	1.20201e-06	9.10521e-05	4.04071	DGEs		341	19	0.0557185	6.96867e-09	5.27877e-07	6.27747	CEN		341	54	0.158358	0	1e-100	100	Drug
hsa05146	Amoebiasis	100	5	0.05	0.000188046	0.00995146	2.00211	DGEs		100	7	0.07	0.000144434	0.00625194	2.20399	CEN		100	18	0.18	1.19098e-07	5.72805e-07	6.24199	Drug
hsa04933	AGE-RAGE signaling pathway	101	5	0.049505	0.000197059	0.00995146	2.00211	DGEs		NA	NA	NA	NA	NA	NA	NA		101	32	0.316832	0	1e-100	100	Drug
hsa05205	Proteoglycans in cancer	205	6	0.0292683	0.000750237	0.0324746	1.48846	DGEs		NA	NA	NA	NA	NA	NA	NA		205	50	0.243902	0	1e-100	100	Drug
hsa05144	Malaria	NA	NA	NA	NA	NA	NA	NA		49	6	0.122449	1.87652e-05	0.00113717	2.94417	CEN		49	13	0.265306	5.98716e-08	3.07476e-07	6.51219	Drug
hsa00532	Glycosaminoglycan biosynthesis	NA	NA	NA	NA	NA	NA	NA		20	4	0.2	7.00558e-05	0.00353782	2.45126	CEN		NA	NA	NA	NA	NA	NA	NA
hsa04611	Platelet activation	NA	NA	NA	NA	NA	NA	NA		122	7	0.057377	0.000492774	0.0186638	1.729	CEN		122	15	0.122951	0.000152089	0.000451793	3.34506	Drug
