# Supplementary material for: The Role of COL5A2 in Patients With Muscle-Invasive Bladder Cancer: A Bioinformatics Analysis of Public Datasets Involving 787 Subjects and 29 Cell Lines
Source: Front Oncol. 2019 Jan 15;8:659. doi: 10.3389/fonc.2018.00659 (PMC6340941; doi:10.3389/fonc.2018.00659)
Supplement: Supplementary Table 7 — Correlation between COL5A2 expression and drug sensitivity. [file Table_7.xlsx]

## Sheet: Sheet1
Supplementary Table 7. Correlation between COL5A2 expression and drug sensitivity
	Source	Rho	Drug
	GDSC	-0.661538	vx-702
	GDSC	-0.595604	vismodegib
	GDSC	-0.571429	xmd8-92
	GDSC	-0.569231	veliparib
	GDSC	-0.559441	sb216763
	GDSC	-0.478571	motesanib
	GDSC	-0.476923	vinblastine
	GDSC	-0.464286	tanespimycin
	GDSC	-0.406593	methotrexate
	GDSC	-0.403571	zm447439
	GDSC	-0.401445	cetuximab
	GDSC	-0.393407	vorinostat
	CCLE	-0.379121	irinotecan
	GDSC	-0.375824	gw441756
	GDSC	-0.371429	sl0101
	GDSC	-0.368421	iox2
	GDSC	-0.368421	y-39983
	GDSC	-0.364912	masitinib
	GDSC	-0.360294	yk-4-279
	GDSC	-0.359649	sb505124
	GDSC	-0.35614	bms-754807
	GDSC	-0.342857	bx-795
	GDSC	-0.342857	navitoclax
	GDSC	-0.338596	enzastaurin
	GDSC	-0.333333	sn-38
	GDSC	-0.326316	kin001-270
	GDSC	-0.324561	genentech cpd 10
	GDSC	-0.324176	cytarabine
	GDSC	-0.321053	gsk429286a
	GDSC	-0.320582	olaparib
	GDSC	-0.318681	ci-1040
	GDSC	-0.305495	gefitinib
	GDSC	-0.303509	midostaurin
	GDSC	-0.301754	kin001-266
	GDSC	-0.301099	docetaxel
	GDSC	0.307018	obatoclax mesylate
	GDSC	0.321429	hg-5-88-01
	GDSC	0.333333	dacinostat
	GDSC	0.341589	eht-1864
	GDSC	0.34386	jnk-9l
	GDSC	0.354386	amuvatinib
	CCLE	0.376521	pd-0325901
	CCLE	0.378412	l-685458
	GDSC	0.378947	tamoxifen
	GDSC	0.415385	tretinoin
	CCLE	0.428371	aew-541
	GDSC	0.535714	ql-viii-58
	CCLE	0.537214	zd-6474
